# Supplementary material for: Whole-Genome Sequencing and Antibiotic Resistance Profiling of Helicobacter pylori Isolates from a Tertiary Hospital in Southern Thailand
Source: Antibiotics (Basel). 2025 Sep 18;14(9):944. doi: 10.3390/antibiotics14090944 (PMC12466863; doi:10.3390/antibiotics14090944)
Supplement: Supplementary file 1 [file antibiotics-14-00944-s001.zip]

Archive with 1 entries (1 files):
- antibiotics-3808062-supplementary.pdf
